# Supplementary material for: Development of a Nomogram Predicting the Risk of Persistence/Recurrence of Cervical Dysplasia
Source: Vaccines (Basel). 2022 Apr 9;10(4):579. doi: 10.3390/vaccines10040579 (PMC9029732; doi:10.3390/vaccines10040579)
Supplement: Supplementary file 1 [file vaccines-10-00579-s001.zip]

Archive with 1 entries (1 files):
- vaccines-1656238-SI update.pdf
